# Supplementary material for: Predicting wellbeing over one year using sociodemographic factors, personality, health behaviours, cognition, and life events
Source: Sci Rep. 2023 Apr 5;13:5565. doi: 10.1038/s41598-023-32588-3 (PMC10076502; doi:10.1038/s41598-023-32588-3)
Supplement: Supplementary file 2 — Supplementary Information 2. [file 41598_2023_32588_MOESM2_ESM.xlsx]

## Sheet: Table S5 Pearson r
Table S6. Pearson r correlations among all study variables
	Zygosity	Age	Sex	Education	Marital Status	BMI	Time with Family	Time with Friends	Caffeine Intake	Smoking status	Alcohol consumption	Reading time	Challenges	Leisure Time	Exercise Days	Sleep per night	Red meat intake	Fish intake	Fruit and vegetable intake	Fast food	Volunteering	Neuroticism	Extraversion	Openness	Agreeableness	Conscientiousness	Absenteeism	Presenteeism	Cognitive Reappraisal	Emotional Suppression	Wellbeing Baseline	Wellbeing Follow up	Motor Coordination	Processing Speed	Inhibition	Sustained attention	Controlled attention	Cognitive Flexibility	Working memory	Recall memory	Executive function	Happy accuracy	Fear accuracy	Anger accuracy	Disgust accuracy	Sad accuracy	Neutral accuracy	Happy reaction time	Fear reaction time
Zygosity	1	0.00536756	0.136296	0.0433985	0.0571373	0.0446799	0.013084	-0.0507781	-0.00758554	-0.0456561	0.0124677	0.0124931	0.0213443	0.0725196	-0.0092122	0.0739338	-0.00490062	-0.0376339	0.0623054	0.0467398	0.0155322	-0.0507261	-0.000627359	-0.0192974	0.00509099	0.00233659	-0.0299586	-0.023518	-0.058116	0.0285845	0.0399809	0.0141223	0.0333951	0.0701843	-0.00911728	0.0412922	0.00545016	-0.0213223	-0.0677399	0.00339046	0.028276	-0.0382381	0.00846191	-0.00314033	-0.0250169	-0.0408865	0.0124168	0.0107133	0.023808
Age	0.00536756	1	0.0430277	0.0511637	0.349731	0.253224	-0.245048	-0.324267	0.278682	0.0661737	0.187895	0.0728547	0.0606804	-0.168062	-0.0210659	-0.162018	0.125272	0.156509	0.146956	-0.185708	0.0562904	-0.118344	-0.152168	-0.0247332	0.0766154	0.143473	-0.00193281	-0.127244	-0.0801079	0.0438285	0.0865026	0.108065	-0.076647	-0.137948	-0.163968	0.00886798	-0.210947	-0.0430094	-0.0845395	-0.072873	-0.14838	0.0218316	-0.181519	-0.181923	-0.0867914	-0.151829	0.00184158	0.181541	0.267827
Sex	0.136296	0.0430277	1	-0.0258693	0.0722547	0.0967763	-0.0304683	0.0252824	0.0921261	0.030372	0.164738	-0.0643061	0.0314613	0.170103	-0.00926137	-0.0794971	0.198374	0.00203031	-0.103773	0.171912	0.0240769	-0.143262	-0.0462296	-0.0366633	-0.160165	-0.146113	-0.0300025	0.0792913	-0.105106	0.296238	0.01091	0.00725194	-0.0327016	-0.0994533	-0.0655415	0.0254648	-0.105872	-0.0618866	0.00858622	0.0297189	-0.0395524	-0.0167427	-0.0972251	0.0342428	-0.0257081	-0.0692588	0.0288493	0.105908	0.153152
Education	0.0433985	0.0511637	-0.0258693	1	0.129725	-0.0660327	-0.101612	-0.0399264	-0.0405808	-0.17535	0.0592404	0.177232	-0.0112995	0.0507223	0.179177	0.037117	0.00861722	0.0895025	0.217487	-0.0863674	0.0858043	-0.085885	0.0838808	0.177754	0.12226	0.119213	0.0128328	0.0818151	0.0896968	-0.0887322	0.16486	0.140135	0.0348073	-0.0344222	0.023415	0.0537915	0.0364593	-0.0332674	-0.0339475	0.00877489	0.0522457	0.0594583	0.0549782	0.0662311	0.0911009	-0.0333363	-0.0209495	-0.0421766	0.00698185
Marital Status	0.0571373	0.349731	0.0722547	0.129725	1	0.0778782	-0.162824	-0.24728	0.10645	-0.0798509	0.102031	0.0712689	-0.00135571	-0.141935	-0.0473747	-0.0146024	0.125643	0.0295614	0.144778	-0.0426938	0.063391	-0.219884	0.00308473	-0.0920582	0.103734	0.127488	-0.0106362	-0.0874973	-0.00503027	-0.0352166	0.187341	0.157574	-0.0315097	-0.00924667	-0.0227568	0.00469771	-0.0568067	0.0425387	-0.0909183	-0.0634227	-0.00439693	0.0401778	-0.0825107	-0.0530398	0.0214412	-0.103256	0.0892173	-0.0304883	0.111621
BMI	0.0446799	0.253224	0.0967763	-0.0660327	0.0778782	1	-0.0419548	-0.108155	0.195365	0.111289	0.0129644	-0.00829262	0.0865191	-0.0624932	-0.139478	-0.114084	0.103022	-0.00994165	-0.082024	0.162656	-0.0021366	0.075721	-0.166423	-0.123815	-0.160426	-0.0503767	-0.0203462	-0.018611	-0.107538	0.131323	-0.145588	-0.142923	-0.105192	-0.0471964	-0.0715279	-0.127649	-0.0882149	-0.0482129	-0.0808562	-0.0382582	-0.0495835	0.00514728	-0.123405	-0.0256346	-0.0902122	-0.0573921	0.0128918	0.0634268	0.0721222
Time with Family	0.013084	-0.245048	-0.0304683	-0.101612	-0.162824	-0.0419548	1	0.231516	-0.0725018	-0.0370478	-0.117543	0.0416174	0.0324673	0.0923578	0.0358034	0.041925	0.0192299	0.0229471	-0.0404223	0.0424556	0.059929	0.0172197	0.090797	0.0248152	0.00460975	-0.00672636	0.0180401	-0.00180658	0.0358753	-0.0473817	-0.00584174	-0.0201042	0.0111799	0.0513778	0.0617537	0.00421017	0.0600448	-0.0254687	0.0217926	-0.0375857	0.0818745	0.00724239	0.0423145	-0.00714643	0.0303128	0.0342042	-0.019833	-0.0429996	-0.0617186
Time with Friends	-0.0507781	-0.324267	0.0252824	-0.0399264	-0.24728	-0.108155	0.231516	1	-0.0892397	-0.0169015	0.0240449	0.0645087	0.0494454	0.216305	0.147638	0.0412295	-0.00685537	0.0342943	0.00794484	0.064288	0.18623	-0.0643159	0.298971	0.095145	0.0211759	-0.0498609	0.0115438	0.0450346	0.0786155	-0.074221	0.115191	0.0978718	-0.026474	0.0221044	0.0388444	-0.00473281	0.0831342	-0.0443432	0.0164647	0.0016014	0.00838753	0.00511783	0.0428953	-0.0128732	0.0475626	0.0209197	0.00717582	-0.0599902	-0.122228
Caffeine Intake	-0.00758554	0.278682	0.0921261	-0.0405808	0.10645	0.195365	-0.0725018	-0.0892397	1	0.169188	0.144361	-0.00781576	0.0466316	-0.0285988	-0.0919635	-0.111502	0.0953857	0.0146712	-0.0874477	0.083541	0.0547781	0.0548692	-0.164704	-0.0421567	-0.119689	-0.0234046	0.0136954	0.0107412	-0.0992147	0.0963732	-0.0755967	-0.0749252	-0.0406581	-0.0577376	-0.0476234	-0.051351	-0.0826659	-0.0405925	-0.0599195	-0.0279044	-0.0811833	0.00506084	-0.0436013	-0.0492096	-0.0443407	-0.0546943	0.0317686	0.106961	0.127609
Smoking status	-0.0456561	0.0661737	0.030372	-0.17535	-0.0798509	0.111289	-0.0370478	-0.0169015	0.169188	1	0.149729	-0.0382611	0.0389274	-0.0255502	-0.105571	-0.0843134	-0.00395164	-0.0235607	-0.137553	0.0962116	-0.0993915	0.0585551	-0.0405976	-0.0173606	-0.117476	-0.0752262	0.0488797	-0.00708551	-0.048283	0.0615753	-0.110148	-0.0616986	-0.0571715	-0.047236	-0.0891483	-0.112489	-0.0634299	-0.0763621	0.00110773	0.0375873	-0.0782292	0.026746	0.0394666	0.0053405	-0.0527632	0.110793	0.0357822	0.0416053	-0.0226002
Alcohol consumption	0.0124677	0.187895	0.164738	0.0592404	0.102031	0.0129644	-0.117543	0.0240449	0.144361	0.149729	1	-0.0112129	-0.00744757	-0.00900276	0.0196796	-0.0528208	0.121181	0.0953903	0.0214696	-0.0685213	-0.0283212	-0.0523303	0.117624	0.0824958	-0.0645181	-0.0539016	0.0105552	-0.0534908	-0.0294993	0.0348459	0.0549232	0.0834183	0.0306254	-0.0653441	-0.0780242	-0.0283194	-0.101282	-0.047597	-0.0125706	-0.0203829	-0.0548837	0.0451374	0.00886783	-0.0425343	-0.0328282	-0.0541303	0.0433813	0.0339851	0.0322935
Reading time	0.0124931	0.0728547	-0.0643061	0.177232	0.0712689	-0.00829262	0.0416174	0.0645087	-0.00781576	-0.0382611	-0.0112129	1	0.28427	0.19889	0.146314	0.0751837	0.0362984	0.114699	0.196664	-0.0845674	0.0851909	-0.0634405	0.0357374	0.24914	0.0438791	0.112386	0.0331371	-0.0165441	0.076533	-0.0881721	0.156018	0.159544	-0.0198027	0.00635355	0.0616131	0.0667244	0.0910549	0.0239854	0.00961225	0.0387413	0.0881088	0.0456045	0.0564588	0.00772204	0.0658624	-0.0435258	-0.00254299	-0.0362267	-0.0230799
Challenges	0.0213443	0.0606804	0.0314613	-0.0112995	-0.00135571	0.0865191	0.0324673	0.0494454	0.0466316	0.0389274	-0.00744757	0.28427	1	0.113421	-0.0230434	0.0255965	0.0462113	0.0506411	0.0388567	0.00799169	0.0301854	-0.0279124	-0.0396392	0.12549	-0.0170577	0.0223337	0.0308429	0.00289189	0.0121069	0.0102925	0.0366796	0.0320457	-0.03405	0.105735	0.0259582	0.114088	0.187037	0.0643218	0.0768169	0.0924561	0.141201	0.0743711	-0.0190248	-0.00149405	0.00537916	-0.033662	0.0566397	-0.0892457	-0.0555716
Leisure Time	0.0725196	-0.168062	0.170103	0.0507223	-0.141935	-0.0624932	0.0923578	0.216305	-0.0285988	-0.0255502	-0.00900276	0.19889	0.113421	1	0.246168	0.000684259	0.0411837	-0.0223824	0.00214858	0.0673568	0.074978	-0.027929	0.0822268	0.201418	-0.0182986	-0.0501809	0.0561166	0.014165	0.0563351	0.0162715	0.0857685	0.0525717	0.094521	0.0570475	0.0650515	0.135672	0.112616	0.06453	0.087077	0.0882925	0.131369	0.0318329	0.0212165	0.0351283	0.0445194	-0.0338555	0.0296431	-0.0936368	-0.0598933
Exercise Days	-0.0092122	-0.0210659	-0.00926137	0.179177	-0.0473747	-0.139478	0.0358034	0.147638	-0.0919635	-0.105571	0.0196796	0.146314	-0.0230434	0.246168	1	0.00538278	-0.0449425	0.166588	0.175794	-0.168476	0.0767491	-0.113856	0.219648	0.0708292	0.0633941	0.161465	-0.0390952	-0.0402587	0.109209	-0.0468322	0.196453	0.191287	0.0622774	-0.0320864	-0.00541657	0.0455939	-0.0177527	0.0175554	0.0162842	-0.0374632	0.000342517	-0.0225366	0.0131832	-0.0411925	0.0313073	-0.0610731	0.049041	-0.0096369	-0.00820856
Sleep per night	0.0739338	-0.162018	-0.0794971	0.037117	-0.0146024	-0.114084	0.041925	0.0412295	-0.111502	-0.0843134	-0.0528208	0.0751837	0.0255965	0.000684259	0.00538278	1	-0.012069	-0.0237237	0.0685856	-0.0812646	-0.0065627	-0.0119396	0.0606098	0.0276812	0.0598259	0.0221321	0.00199573	0.00154247	0.0540627	-0.0588811	0.0280088	0.073694	0.036678	0.0830356	0.0862267	0.00727738	0.0794894	0.0969203	0.0304191	0.0195551	0.0413303	0.0434939	0.0802718	0.0322855	0.0088114	0.0322405	0.0108102	-0.0529664	-0.0816392
Red meat intake	-0.00490062	0.125272	0.198374	0.00861722	0.125643	0.103022	0.0192299	-0.00685537	0.0953857	-0.00395164	0.121181	0.0362984	0.0462113	0.0411837	-0.0449425	-0.012069	1	0.0103315	0.122439	0.0683769	0.0385694	-0.0476203	-0.0080995	-0.0433213	-0.0569487	-0.0505663	0.00577063	-0.0439026	-0.0127897	0.088818	0.0196566	0.0402747	0.013159	-0.02583	-0.0210589	-0.00837962	-0.0391712	-0.0556852	-0.0520922	-0.0211315	0.0344745	0.0211693	-0.0404651	-0.0345628	0.00125946	-0.0366788	0.0669993	0.0509076	0.0674043
Fish intake	-0.0376339	0.156509	0.00203031	0.0895025	0.0295614	-0.00994165	0.0229471	0.0342943	0.0146712	-0.0235607	0.0953903	0.114699	0.0506411	-0.0223824	0.166588	-0.0237237	0.0103315	1	0.152684	-0.0961109	0.0399135	-0.0222332	0.0426229	0.202438	-0.00203163	0.0141102	-0.0228886	0.0543278	0.0610335	-0.00991592	0.049155	0.0543131	0.00453702	-0.0327693	-0.0335454	-0.0074827	-0.0695693	-0.0403838	0.0214207	-0.0654456	-0.0476007	0.0497949	-0.0184893	-0.0501274	-0.0164685	-0.0330381	-0.0397073	0.0315095	0.012176
Fruit and vegetable intake	0.0623054	0.146956	-0.103773	0.217487	0.144778	-0.082024	-0.0404223	0.00794484	-0.0874477	-0.137553	0.0214696	0.196664	0.0388567	0.00214858	0.175794	0.0685856	0.122439	0.152684	1	-0.300157	0.153816	-0.102396	0.0768752	0.196221	0.199278	0.1813	-0.0122539	-0.0572579	0.093079	-0.129854	0.18953	0.216951	0.0638687	-0.0124775	-0.00456235	0.0554634	0.0884098	0.0648854	0.0122001	0.0389619	0.0636994	0.0291567	0.0228037	-0.0191458	0.0640806	-0.0796723	-0.0498661	0.0193273	0.0274025
Fast food	0.0467398	-0.185708	0.171912	-0.0863674	-0.0426938	0.162656	0.0424556	0.064288	0.083541	0.0962116	-0.0685213	-0.0845674	0.00799169	0.0673568	-0.168476	-0.0812646	0.0683769	-0.0961109	-0.300157	1	-0.00723035	0.134688	-0.0811493	-0.119053	-0.157177	-0.109296	0.0164452	0.0668678	-0.0417114	0.114515	-0.168564	-0.190347	-0.0223217	0.0135723	0.0160758	0.0228633	0.0344389	-0.0507716	-0.0601603	0.00874595	-0.0220783	-0.0118357	0.0350567	0.0452418	-0.00543981	-0.0189781	0.0605773	-0.0263932	-0.0719143
Volunteering	0.0155322	0.0562904	0.0240769	0.0858043	0.063391	-0.0021366	0.059929	0.18623	0.0547781	-0.0993915	-0.0283212	0.0851909	0.0301854	0.074978	0.0767491	-0.0065627	0.0385694	0.0399135	0.153816	-0.00723035	1	-0.0557511	0.0853444	0.0510505	0.123088	0.0557338	0.0338058	0.0892932	0.0454263	-0.0118451	0.0947507	0.057583	0.0412344	-0.00470954	0.0413379	0.00758831	-0.0227161	0.0239597	-0.0650931	-0.0291466	0.00903407	-0.00752054	-0.0437931	-0.0599275	0.00187549	-0.014298	-0.0601605	0.0196498	0.0394592
Neuroticism	-0.0507261	-0.118344	-0.143262	-0.085885	-0.219884	0.075721	0.0172197	-0.0643159	0.0548692	0.0585551	-0.0523303	-0.0634405	-0.0279124	-0.027929	-0.113856	-0.0119396	-0.0476203	-0.0222332	-0.102396	0.134688	-0.0557511	1	-0.442586	-0.0506148	-0.374332	-0.37743	0.0401288	0.190896	-0.21856	0.192335	-0.746277	-0.627819	-0.0888017	-0.026403	-0.0310304	-0.033758	-0.0644402	-0.0757583	-0.0883194	-0.0109685	-0.0606461	-0.0478339	0.0394918	0.0510943	0.0355725	-0.015639	-0.0500514	0.0372803	-0.0582079
Extraversion	-0.000627359	-0.152168	-0.0462296	0.0838808	0.00308473	-0.166423	0.090797	0.298971	-0.164704	-0.0405976	0.117624	0.0357374	-0.0396392	0.0822268	0.219648	0.0606098	-0.0080995	0.0426229	0.0768752	-0.0811493	0.0853444	-0.442586	1	0.170623	0.263129	0.289219	-0.0486491	-0.116064	0.278262	-0.323239	0.617723	0.558228	0.0752585	-0.0145992	0.0444026	-0.0518542	0.0593299	0.0003368	0.000428893	-0.0328389	0.0303521	-0.0138554	-0.027589	-0.0394008	0.0229858	-0.00467421	0.0502441	-0.0673656	-0.0807749
Openness	-0.0192974	-0.0247332	-0.0366633	0.177754	-0.0920582	-0.123815	0.0248152	0.095145	-0.0421567	-0.0173606	0.0824958	0.24914	0.12549	0.201418	0.0708292	0.0276812	-0.0433213	0.202438	0.196221	-0.119053	0.0510505	-0.0506148	0.170623	1	0.103166	-0.00846847	-0.0468414	-0.0227294	0.25291	-0.152432	0.206612	0.193313	0.0819141	0.0432964	0.0677828	0.113317	0.111593	0.00255688	0.138651	0.0521606	0.0658258	0.0414445	0.102092	0.149708	0.109936	0.0216827	-0.0392104	0.0100759	-0.0135708
Agreeableness	0.00509099	0.0766154	-0.160165	0.12226	0.103734	-0.160426	0.00460975	0.0211759	-0.119689	-0.117476	-0.0645181	0.0438791	-0.0170577	-0.0182986	0.0633941	0.0598259	-0.0569487	-0.00203163	0.199278	-0.157177	0.123088	-0.374332	0.263129	0.103166	1	0.300977	0.0427532	-0.0918036	0.202993	-0.243162	0.400865	0.343834	0.116806	-0.0113187	0.0659582	0.0323907	0.0464589	0.123656	0.0868715	-0.0181316	0.0257414	0.000867294	0.0487354	-0.0199243	0.0736638	0.0445402	-0.0419932	-0.00138207	0.0344188
Conscientiousness	0.00233659	0.143473	-0.146113	0.119213	0.127488	-0.0503767	-0.00672636	-0.0498609	-0.0234046	-0.0752262	-0.0539016	0.112386	0.0223337	-0.0501809	0.161465	0.0221321	-0.0505663	0.0141102	0.1813	-0.109296	0.0557338	-0.37743	0.289219	-0.00846847	0.300977	1	-0.00284952	-0.265456	0.1791	-0.158729	0.577775	0.508293	0.0618546	0.0214056	0.0584981	0.0354966	0.0528835	0.0826839	-0.0044887	-0.00820689	0.0124493	-0.0436243	-0.069876	-0.0974415	-0.0309415	-0.0295405	0.0275711	-0.0348756	0.0703427
Absenteeism	-0.0299586	-0.00193281	-0.0300025	0.0128328	-0.0106362	-0.0203462	0.0180401	0.0115438	0.0136954	0.0488797	0.0105552	0.0331371	0.0308429	0.0561166	-0.0390952	0.00199573	0.00577063	-0.0228886	-0.0122539	0.0164452	0.0338058	0.0401288	-0.0486491	-0.0468414	0.0427532	-0.00284952	1	0.144645	-0.049758	-0.00616231	-0.0410458	-0.0363811	-0.0149405	-0.0162592	0.0761775	0.0119375	0.00795015	0.0408092	0.0244184	0.0290027	0.000217982	0.000624368	0.0555659	0.0367684	0.021046	0.00181547	-0.0646679	-0.00177546	0.00239107
Presenteeism	-0.023518	-0.127244	0.0792913	0.0818151	-0.0874973	-0.018611	-0.00180658	0.0450346	0.0107412	-0.00708551	-0.0534908	-0.0165441	0.00289189	0.014165	-0.0402587	0.00154247	-0.0439026	0.0543278	-0.0572579	0.0668678	0.0892932	0.190896	-0.116064	-0.0227294	-0.0918036	-0.265456	0.144645	1	-0.0515275	0.0689624	-0.227988	-0.241377	-0.0427237	0.00871475	-0.0452626	0.0175137	-0.0155667	-0.0494812	-0.00975739	0.0888379	-0.0550726	0.00331152	-0.0148243	0.0621474	-0.0133568	0.0561765	-0.00916638	-0.0534002	-0.0520228
Cognitive Reappraisal	-0.058116	-0.0801079	-0.105106	0.0896968	-0.00503027	-0.107538	0.0358753	0.0786155	-0.0992147	-0.048283	-0.0294993	0.076533	0.0121069	0.0563351	0.109209	0.0540627	-0.0127897	0.0610335	0.093079	-0.0417114	0.0454263	-0.21856	0.278262	0.25291	0.202993	0.1791	-0.049758	-0.0515275	1	-0.0476277	0.396123	0.339684	0.0720149	0.0157076	0.0272376	0.0540769	0.0578749	0.0573679	0.043766	0.0438141	0.0541765	0.0253288	0.0257335	0.0955306	0.0196512	0.04239	0.00301984	-0.0190641	-0.0555161
Emotional Suppression	0.0285845	0.0438285	0.296238	-0.0887322	-0.0352166	0.131323	-0.0473817	-0.074221	0.0963732	0.0615753	0.0348459	-0.0881721	0.0102925	0.0162715	-0.0468322	-0.0588811	0.088818	-0.00991592	-0.129854	0.114515	-0.0118451	0.192335	-0.323239	-0.152432	-0.243162	-0.158729	-0.00616231	0.0689624	-0.0476277	1	-0.272852	-0.243572	-0.0625628	0.0327085	-0.0567146	-0.0129103	-0.0761888	-0.0640815	-0.0815521	0.0171817	-0.0600605	-0.090685	-0.0661125	0.0143062	-0.0773455	-0.0351288	-0.0328534	0.0796177	0.061157
Wellbeing Baseline	0.0399809	0.0865026	0.01091	0.16486	0.187341	-0.145588	-0.00584174	0.115191	-0.0755967	-0.110148	0.0549232	0.156018	0.0366796	0.0857685	0.196453	0.0280088	0.0196566	0.049155	0.18953	-0.168564	0.0947507	-0.746277	0.617723	0.206612	0.400865	0.577775	-0.0410458	-0.227988	0.396123	-0.272852	1	0.805468	0.100197	0.0484232	0.0678013	0.056429	0.114941	0.111403	0.0978526	0.00720737	0.0638593	0.00629583	-0.0485684	-0.0419341	-0.00634665	-0.00570064	0.0417474	-0.0620051	0.0232113
Wellbeing Follow up	0.0141223	0.108065	0.00725194	0.140135	0.157574	-0.142923	-0.0201042	0.0978718	-0.0749252	-0.0616986	0.0834183	0.159544	0.0320457	0.0525717	0.191287	0.073694	0.0402747	0.0543131	0.216951	-0.190347	0.057583	-0.627819	0.558228	0.193313	0.343834	0.508293	-0.0363811	-0.241377	0.339684	-0.243572	0.805468	1	0.101133	0.0320162	0.0428718	0.0658286	0.072409	0.127217	0.0752323	0.01367	0.0572471	0.00744464	-0.0178134	-0.0426466	-0.0143527	0.00422931	0.0309639	-0.0453915	0.0110321
Motor Coordination	0.0333951	-0.076647	-0.0327016	0.0348073	-0.0315097	-0.105192	0.0111799	-0.026474	-0.0406581	-0.0571715	0.0306254	-0.0198027	-0.03405	0.094521	0.0622774	0.036678	0.013159	0.00453702	0.0638687	-0.0223217	0.0412344	-0.0888017	0.0752585	0.0819141	0.116806	0.0618546	-0.0149405	-0.0427237	0.0720149	-0.0625628	0.100197	0.101133	1	0.198517	0.120924	0.223139	0.149631	0.181259	0.167613	0.103653	0.0998047	0.0583145	0.0595558	0.051194	0.0694077	0.0389701	0.0489447	-0.166726	-0.0719427
Processing Speed	0.0701843	-0.137948	-0.0994533	-0.0344222	-0.00924667	-0.0471964	0.0513778	0.0221044	-0.0577376	-0.047236	-0.0653441	0.00635355	0.105735	0.0570475	-0.0320864	0.0830356	-0.02583	-0.0327693	-0.0124775	0.0135723	-0.00470954	-0.026403	-0.0145992	0.0432964	-0.0113187	0.0214056	-0.0162592	0.00871475	0.0157076	0.0327085	0.0484232	0.0320162	0.198517	1	0.211624	0.230493	0.205907	0.233303	0.118471	0.135833	0.174696	-0.0019997	0.0161866	0.0331463	0.0448417	0.0607931	0.0615278	-0.257435	-0.137468
Inhibition	-0.00911728	-0.163968	-0.0655415	0.023415	-0.0227568	-0.0715279	0.0617537	0.0388444	-0.0476234	-0.0891483	-0.0780242	0.0616131	0.0259582	0.0650515	-0.00541657	0.0862267	-0.0210589	-0.0335454	-0.00456235	0.0160758	0.0413379	-0.0310304	0.0444026	0.0677828	0.0659582	0.0584981	0.0761775	-0.0452626	0.0272376	-0.0567146	0.0678013	0.0428718	0.120924	0.211624	1	0.161638	0.202235	0.222586	0.0663374	0.121595	0.169289	0.0483271	0.0827882	0.0648121	0.0496553	0.10073	0.0280905	-0.17561	-0.100702
Sustained attention	0.0412922	0.00886798	0.0254648	0.0537915	0.00469771	-0.127649	0.00421017	-0.00473281	-0.051351	-0.112489	-0.0283194	0.0667244	0.114088	0.135672	0.0455939	0.00727738	-0.00837962	-0.0074827	0.0554634	0.0228633	0.00758831	-0.033758	-0.0518542	0.113317	0.0323907	0.0354966	0.0119375	0.0175137	0.0540769	-0.0129103	0.056429	0.0658286	0.223139	0.230493	0.161638	1	0.396416	0.203392	0.193592	0.0999735	0.184612	0.0491932	0.070113	0.0608019	0.0543533	0.0215586	0.0558851	-0.375075	-0.195824
Controlled attention	0.00545016	-0.210947	-0.105872	0.0364593	-0.0568067	-0.0882149	0.0600448	0.0831342	-0.0826659	-0.0634299	-0.101282	0.0910549	0.187037	0.112616	-0.0177527	0.0794894	-0.0391712	-0.0695693	0.0884098	0.0344389	-0.0227161	-0.0644402	0.0593299	0.111593	0.0464589	0.0528835	0.00795015	-0.0155667	0.0578749	-0.0761888	0.114941	0.072409	0.149631	0.205907	0.202235	0.396416	1	0.214003	0.258736	0.190455	0.259971	0.114982	0.134172	0.0513436	0.0467903	0.0570735	0.0561795	-0.325325	-0.218263
Cognitive Flexibility	-0.0213223	-0.0430094	-0.0618866	-0.0332674	0.0425387	-0.0482129	-0.0254687	-0.0443432	-0.0405925	-0.0763621	-0.047597	0.0239854	0.0643218	0.06453	0.0175554	0.0969203	-0.0556852	-0.0403838	0.0648854	-0.0507716	0.0239597	-0.0757583	0.0003368	0.00255688	0.123656	0.0826839	0.0408092	-0.0494812	0.0573679	-0.0640815	0.111403	0.127217	0.181259	0.233303	0.222586	0.203392	0.214003	1	0.125414	0.106045	0.127479	0.0242106	0.030694	0.0291283	0.0222971	0.0553913	0.0260436	-0.187048	-0.0407781
Working memory	-0.0677399	-0.0845395	0.00858622	-0.0339475	-0.0909183	-0.0808562	0.0217926	0.0164647	-0.0599195	0.00110773	-0.0125706	0.00961225	0.0768169	0.087077	0.0162842	0.0304191	-0.0520922	0.0214207	0.0122001	-0.0601603	-0.0650931	-0.0883194	0.000428893	0.138651	0.0868715	-0.0044887	0.0244184	-0.00975739	0.043766	-0.0815521	0.0978526	0.0752323	0.167613	0.118471	0.0663374	0.193592	0.258736	0.125414	1	0.13918	0.141677	0.03347	0.0121796	0.0162543	0.0440197	-0.00124129	0.044392	-0.133191	-0.0923872
Recall memory	0.00339046	-0.072873	0.0297189	0.00877489	-0.0634227	-0.0382582	-0.0375857	0.0016014	-0.0279044	0.0375873	-0.0203829	0.0387413	0.0924561	0.0882925	-0.0374632	0.0195551	-0.0211315	-0.0654456	0.0389619	0.00874595	-0.0291466	-0.0109685	-0.0328389	0.0521606	-0.0181316	-0.00820689	0.0290027	0.0888379	0.0438141	0.0171817	0.00720737	0.01367	0.103653	0.135833	0.121595	0.0999735	0.190455	0.106045	0.13918	1	0.185415	0.0549821	0.101081	0.0787288	0.0846959	0.0561956	0.019873	-0.12719	-0.0195865
Executive function	0.028276	-0.14838	-0.0395524	0.0522457	-0.00439693	-0.0495835	0.0818745	0.00838753	-0.0811833	-0.0782292	-0.0548837	0.0881088	0.141201	0.131369	0.000342517	0.0413303	0.0344745	-0.0476007	0.0636994	-0.0220783	0.00903407	-0.0606461	0.0303521	0.0658258	0.0257414	0.0124493	0.000217982	-0.0550726	0.0541765	-0.0600605	0.0638593	0.0572471	0.0998047	0.174696	0.169289	0.184612	0.259971	0.127479	0.141677	0.185415	1	0.0342725	0.0677427	0.100044	0.104153	0.0530167	0.0821757	-0.198954	-0.0890496
Happy accuracy	-0.0382381	0.0218316	-0.0167427	0.0594583	0.0401778	0.00514728	0.00724239	0.00511783	0.00506084	0.026746	0.0451374	0.0456045	0.0743711	0.0318329	-0.0225366	0.0434939	0.0211693	0.0497949	0.0291567	-0.0118357	-0.00752054	-0.0478339	-0.0138554	0.0414445	0.000867294	-0.0436243	0.000624368	0.00331152	0.0253288	-0.090685	0.00629583	0.00744464	0.0583145	-0.0019997	0.0483271	0.0491932	0.114982	0.0242106	0.03347	0.0549821	0.0342725	1	0.0465859	0.0333716	0.0137674	0.0689708	0.000969881	-0.134077	0.0137796
Fear accuracy	0.00846191	-0.181519	-0.0972251	0.0549782	-0.0825107	-0.123405	0.0423145	0.0428953	-0.0436013	0.0394666	0.00886783	0.0564588	-0.0190248	0.0212165	0.0131832	0.0802718	-0.0404651	-0.0184893	0.0228037	0.0350567	-0.0437931	0.0394918	-0.027589	0.102092	0.0487354	-0.069876	0.0555659	-0.0148243	0.0257335	-0.0661125	-0.0485684	-0.0178134	0.0595558	0.0161866	0.0827882	0.070113	0.134172	0.030694	0.0121796	0.101081	0.0677427	0.0465859	1	0.13245	0.0539185	0.228048	0.016757	-0.0189345	-0.239729
Anger accuracy	-0.00314033	-0.181923	0.0342428	0.0662311	-0.0530398	-0.0256346	-0.00714643	-0.0128732	-0.0492096	0.0053405	-0.0425343	0.00772204	-0.00149405	0.0351283	-0.0411925	0.0322855	-0.0345628	-0.0501274	-0.0191458	0.0452418	-0.0599275	0.0510943	-0.0394008	0.149708	-0.0199243	-0.0974415	0.0367684	0.0621474	0.0955306	0.0143062	-0.0419341	-0.0426466	0.051194	0.0331463	0.0648121	0.0608019	0.0513436	0.0291283	0.0162543	0.0787288	0.100044	0.0333716	0.13245	1	0.131363	0.158789	-0.0491955	-0.0575734	-0.000820539
Disgust accuracy	-0.0250169	-0.0867914	-0.0257081	0.0911009	0.0214412	-0.0902122	0.0303128	0.0475626	-0.0443407	-0.0527632	-0.0328282	0.0658624	0.00537916	0.0445194	0.0313073	0.0088114	0.00125946	-0.0164685	0.0640806	-0.00543981	0.00187549	0.0355725	0.0229858	0.109936	0.0736638	-0.0309415	0.021046	-0.0133568	0.0196512	-0.0773455	-0.00634665	-0.0143527	0.0694077	0.0448417	0.0496553	0.0543533	0.0467903	0.0222971	0.0440197	0.0846959	0.104153	0.0137674	0.0539185	0.131363	1	-0.151886	0.0602718	-0.0994236	0.0497885
Sad accuracy	-0.0408865	-0.151829	-0.0692588	-0.0333363	-0.103256	-0.0573921	0.0342042	0.0209197	-0.0546943	0.110793	-0.0541303	-0.0435258	-0.033662	-0.0338555	-0.0610731	0.0322405	-0.0366788	-0.0330381	-0.0796723	-0.0189781	-0.014298	-0.015639	-0.00467421	0.0216827	0.0445402	-0.0295405	0.00181547	0.0561765	0.04239	-0.0351288	-0.00570064	0.00422931	0.0389701	0.0607931	0.10073	0.0215586	0.0570735	0.0553913	-0.00124129	0.0561956	0.0530167	0.0689708	0.228048	0.158789	-0.151886	1	-0.00359942	-0.0475951	-0.0137201
Neutral accuracy	0.0124168	0.00184158	0.0288493	-0.0209495	0.0892173	0.0128918	-0.019833	0.00717582	0.0317686	0.0357822	0.0433813	-0.00254299	0.0566397	0.0296431	0.049041	0.0108102	0.0669993	-0.0397073	-0.0498661	0.0605773	-0.0601605	-0.0500514	0.0502441	-0.0392104	-0.0419932	0.0275711	-0.0646679	-0.00916638	0.00301984	-0.0328534	0.0417474	0.0309639	0.0489447	0.0615278	0.0280905	0.0558851	0.0561795	0.0260436	0.044392	0.019873	0.0821757	0.000969881	0.016757	-0.0491955	0.0602718	-0.00359942	1	-0.113489	-0.115931
Happy reaction time	0.0107133	0.181541	0.105908	-0.0421766	-0.0304883	0.0634268	-0.0429996	-0.0599902	0.106961	0.0416053	0.0339851	-0.0362267	-0.0892457	-0.0936368	-0.0096369	-0.0529664	0.0509076	0.0315095	0.0193273	-0.0263932	0.0196498	0.0372803	-0.0673656	0.0100759	-0.00138207	-0.0348756	-0.00177546	-0.0534002	-0.0190641	0.0796177	-0.0620051	-0.0453915	-0.166726	-0.257435	-0.17561	-0.375075	-0.325325	-0.187048	-0.133191	-0.12719	-0.198954	-0.134077	-0.0189345	-0.0575734	-0.0994236	-0.0475951	-0.113489	1	0.33541
Fear reaction time	0.023808	0.267827	0.153152	0.00698185	0.111621	0.0721222	-0.0617186	-0.122228	0.127609	-0.0226002	0.0322935	-0.0230799	-0.0555716	-0.0598933	-0.00820856	-0.0816392	0.0674043	0.012176	0.0274025	-0.0719143	0.0394592	-0.0582079	-0.0807749	-0.0135708	0.0344188	0.0703427	0.00239107	-0.0520228	-0.0555161	0.061157	0.0232113	0.0110321	-0.0719427	-0.137468	-0.100702	-0.195824	-0.218263	-0.0407781	-0.0923872	-0.0195865	-0.0890496	0.0137796	-0.239729	-0.000820539	0.0497885	-0.0137201	-0.115931	0.33541	1
Anger reaction time	0.00938814	0.178399	0.13962	-0.00664223	0.095756	0.000701604	-0.0243449	-0.0780038	0.0735985	-0.00302839	0.0602226	-0.00251053	-0.0543095	-0.0915616	0.0148968	-0.0313976	0.0303539	-0.00878947	0.02313	-0.0170449	0.0245198	-0.00465246	-0.0712385	-0.0492711	-0.00757334	-0.0149546	-0.035045	-0.0519297	-0.1046	0.0494883	-0.0481698	-0.0512001	-0.102631	-0.131863	-0.108782	-0.220677	-0.249374	-0.0766589	-0.138738	-0.0464525	-0.137867	-0.00657174	-0.0265048	-0.161781	-0.00339713	-0.00625027	-0.0609342	0.411067	0.548538
Disgust reaction time	0.0180092	0.285473	0.159386	0.00271754	0.0684019	0.0155863	-0.0816728	-0.102581	0.135352	-0.0403099	0.0840846	-0.0535527	-0.086008	-0.0860533	-0.0206741	-0.0605313	0.0324416	0.0211717	0.0450176	-0.09865	0.002428	-0.0313819	-0.0746286	0.0131056	0.00410192	-0.0283157	-0.0139231	-0.0826203	-0.0822794	0.0427931	-0.0186369	-0.0185824	-0.0702704	-0.193383	-0.144378	-0.214978	-0.246163	-0.0655627	-0.0643891	-0.0117809	-0.156394	0.000914556	-0.0131589	-0.0745016	-0.0687617	-0.0418973	-0.129714	0.416847	0.554903
Sad reaction time	0.0311185	0.249312	0.171347	0.0557627	0.10222	0.026558	-0.0618815	-0.101823	0.085433	-0.0480575	0.0565416	0.0209257	-0.0136442	-0.0455503	0.0147724	-0.044111	0.043429	0.0493756	0.0212718	-0.0646235	0.0239728	-0.0331164	-0.0589446	-0.0086194	0.0315724	0.000540461	0.0184406	-0.00871044	-0.107694	0.0323333	-0.0154785	-0.00426201	-0.0828752	-0.138273	-0.108767	-0.177805	-0.211734	-0.0835067	-0.0739707	0.0116881	-0.0604765	0.0337895	-0.0647167	-0.036092	0.0890126	-0.233288	-0.0651101	0.317597	0.555617
Neutral reaction time	0.0025302	0.223377	0.0818979	0.00924392	-0.00239667	2.48457e-05	-0.0675129	-0.0742217	0.0623338	0.00688513	0.0298596	0.010431	-0.0324651	-0.0681718	0.0336921	-0.073274	0.00393131	0.0869748	0.0614113	-0.0761823	0.00389773	-0.0163676	-0.0594646	0.0141856	0.0430725	-0.00621244	0.0150374	-0.0509682	-0.0319623	-0.00163543	-0.0248607	0.00167369	-0.131991	-0.164925	-0.131549	-0.245391	-0.21123	-0.104985	-0.0982628	-0.0572582	-0.150294	0.0168682	0.0510794	-0.014509	-0.0779974	0.00443545	-0.439921	0.450558	0.449931
Notes. N = 1017. Bold indicates p < 0.05.
[truncated: 4 more columns]

## Sheet: Table S6 Pearson p-values
Table S7. Pearson correlation p-values among all study variables
	Zygosity	Age	Sex	Education	Marital Status	BMI	Time with Family	Time with Friends	Caffeine Intake	Smoking status	Alcohol consumption	Reading time	Challenges	Leisure Time	Exercise Days	Sleep per night	Red meat intake	Fish intake	Fruit and vegetable intake	Fast food	Volunteering	Neuroticism	Extraversion	Openness	Agreeableness	Conscientiousness	Absenteeism	Presenteeism	Cognitive Reappraisal	Emotional Suppression	Wellbeing Baseline	Wellbeing Follow up	Motor Coordination	Processing Speed	Inhibition	Sustained attention	Controlled attention	Cognitive Flexibility	Working memory	Recall memory	Executive function	Happy accuracy	Fear accuracy	Anger accuracy	Disgust accuracy	Sad accuracy	Neutral accuracy	Happy reaction time	Fear reaction time
Zygosity	NA	0.864	0	0.167	0.069	0.154	0.677	0.106	0.809	0.146	0.691	0.691	0.497	0.021	0.769	0.018	0.876	0.23	0.047	0.136	0.621	0.106	0.984	0.539	0.871	0.941	0.34	0.454	0.064	0.362	0.203	0.653	0.287	0.025	0.772	0.188	0.862	0.497	0.031	0.914	0.368	0.223	0.788	0.92	0.425	0.193	0.692	0.733	0.448
Age	0.864	NA	0.17	0.103	0	0	0	0	0	0.035	0	0.02	0.053	0	0.502	0	0	0	0	0	0.073	0	0	0.431	0.015	0	0.951	0	0.011	0.163	0.006	0.001	0.014	0	0	0.778	0	0.171	0.007	0.02	0	0.487	0	0	0.006	0	0.953	0	0
Sex	0	0.17	NA	0.41	0.021	0.002	0.332	0.421	0.003	0.333	0	0.04	0.316	0	0.768	0.011	0	0.948	0.001	0	0.443	0	0.141	0.243	0	0	0.339	0.011	0.001	0	0.728	0.817	0.297	0.001	0.037	0.417	0.001	0.048	0.784	0.344	0.208	0.594	0.002	0.275	0.413	0.027	0.358	0.001	0
Education	0.167	0.103	0.41	NA	0	0.035	0.001	0.203	0.196	0	0.059	0	0.719	0.106	0	0.237	0.784	0.004	0	0.006	0.006	0.006	0.007	0	0	0	0.683	0.009	0.004	0.005	0	0	0.267	0.273	0.456	0.086	0.245	0.289	0.279	0.78	0.096	0.058	0.08	0.035	0.004	0.288	0.505	0.179	0.824
Marital Status	0.069	0	0.021	0	NA	0.013	0	0	0.001	0.011	0.001	0.023	0.966	0	0.131	0.642	0	0.346	0	0.174	0.043	0	0.922	0.003	0.001	0	0.735	0.005	0.873	0.262	0	0	0.315	0.768	0.468	0.881	0.07	0.175	0.004	0.043	0.889	0.2	0.008	0.091	0.495	0.001	0.004	0.331	0
BMI	0.154	0	0.002	0.035	0.013	NA	0.181	0.001	0	0	0.68	0.792	0.006	0.046	0	0	0.001	0.752	0.009	0	0.946	0.016	0	0	0	0.108	0.517	0.553	0.001	0	0	0	0.001	0.133	0.023	0	0.005	0.124	0.01	0.223	0.114	0.87	0	0.414	0.004	0.067	0.681	0.043	0.021
Time with Family	0.677	0	0.332	0.001	0	0.181	NA	0	0.021	0.238	0	0.185	0.301	0.003	0.254	0.182	0.54	0.465	0.198	0.176	0.056	0.583	0.004	0.429	0.883	0.83	0.566	0.954	0.253	0.131	0.852	0.522	0.722	0.102	0.049	0.893	0.056	0.417	0.488	0.231	0.009	0.818	0.178	0.82	0.334	0.276	0.528	0.171	0.049
Time with Friends	0.106	0	0.421	0.203	0	0.001	0	NA	0.004	0.59	0.444	0.04	0.115	0	0	0.189	0.827	0.275	0.8	0.04	0	0.04	0	0.002	0.5	0.112	0.713	0.151	0.012	0.018	0	0.002	0.399	0.481	0.216	0.88	0.008	0.158	0.6	0.959	0.789	0.871	0.172	0.682	0.13	0.505	0.819	0.056	0
Caffeine Intake	0.809	0	0.003	0.196	0.001	0	0.021	0.004	NA	0	0	0.803	0.137	0.362	0.003	0	0.002	0.64	0.005	0.008	0.081	0.08	0	0.179	0	0.456	0.663	0.732	0.002	0.002	0.016	0.017	0.195	0.066	0.129	0.102	0.008	0.196	0.056	0.374	0.01	0.872	0.165	0.117	0.158	0.081	0.311	0.001	0
Smoking status	0.146	0.035	0.333	0	0.011	0	0.238	0.59	0	NA	0	0.223	0.215	0.416	0.001	0.007	0.9	0.453	0	0.002	0.002	0.062	0.196	0.58	0	0.016	0.119	0.821	0.124	0.05	0	0.049	0.068	0.132	0.004	0	0.043	0.015	0.972	0.231	0.013	0.394	0.209	0.865	0.093	0	0.254	0.185	0.472
Alcohol consumption	0.691	0	0	0.059	0.001	0.68	0	0.444	0	0	NA	0.721	0.812	0.774	0.531	0.092	0	0.002	0.494	0.029	0.367	0.095	0	0.008	0.04	0.086	0.737	0.088	0.347	0.267	0.08	0.008	0.329	0.037	0.013	0.367	0.001	0.129	0.689	0.516	0.08	0.15	0.778	0.175	0.296	0.084	0.167	0.279	0.304
Reading time	0.691	0.02	0.04	0	0.023	0.792	0.185	0.04	0.803	0.223	0.721	NA	0	0	0	0.016	0.247	0	0	0.007	0.007	0.043	0.255	0	0.162	0	0.291	0.598	0.015	0.005	0	0	0.528	0.84	0.049	0.033	0.004	0.445	0.759	0.217	0.005	0.146	0.072	0.806	0.036	0.165	0.935	0.248	0.462
Challenges	0.497	0.053	0.316	0.719	0.966	0.006	0.301	0.115	0.137	0.215	0.812	0	NA	0	0.463	0.415	0.141	0.107	0.216	0.799	0.336	0.374	0.207	0	0.587	0.477	0.326	0.927	0.7	0.743	0.243	0.307	0.278	0.001	0.408	0	0	0.04	0.014	0.003	0	0.018	0.545	0.962	0.864	0.284	0.071	0.004	0.076
Leisure Time	0.021	0	0	0.106	0	0.046	0.003	0	0.362	0.416	0.774	0	0	NA	0	0.983	0.189	0.476	0.945	0.032	0.017	0.374	0.009	0	0.56	0.11	0.074	0.652	0.073	0.604	0.006	0.094	0.003	0.069	0.038	0	0	0.04	0.005	0.005	0	0.31	0.499	0.263	0.156	0.281	0.345	0.003	0.056
Exercise Days	0.769	0.502	0.768	0	0.131	0	0.254	0	0.003	0.001	0.531	0	0.463	0	NA	0.864	0.152	0	0	0	0.014	0	0	0.024	0.043	0	0.213	0.2	0	0.136	0	0	0.047	0.307	0.863	0.146	0.572	0.576	0.604	0.233	0.991	0.473	0.675	0.189	0.319	0.052	0.118	0.759	0.794
Sleep per night	0.018	0	0.011	0.237	0.642	0	0.182	0.189	0	0.007	0.092	0.016	0.415	0.983	0.864	NA	0.701	0.45	0.029	0.01	0.834	0.704	0.053	0.378	0.056	0.481	0.949	0.961	0.085	0.061	0.372	0.019	0.243	0.008	0.006	0.817	0.011	0.002	0.332	0.533	0.188	0.166	0.01	0.304	0.779	0.304	0.731	0.091	0.009
Red meat intake	0.876	0	0	0.784	0	0.001	0.54	0.827	0.002	0.9	0	0.247	0.141	0.189	0.152	0.701	NA	0.742	0	0.029	0.219	0.129	0.796	0.167	0.069	0.107	0.854	0.162	0.684	0.005	0.531	0.199	0.675	0.411	0.502	0.79	0.212	0.076	0.097	0.501	0.272	0.5	0.197	0.271	0.968	0.243	0.033	0.105	0.032
Fish intake	0.23	0	0.948	0.004	0.346	0.752	0.465	0.275	0.64	0.453	0.002	0	0.107	0.476	0	0.45	0.742	NA	0	0.002	0.203	0.479	0.174	0	0.948	0.653	0.466	0.083	0.052	0.752	0.117	0.083	0.885	0.296	0.285	0.812	0.027	0.198	0.495	0.037	0.129	0.113	0.556	0.11	0.6	0.293	0.206	0.315	0.698
Fruit and vegetable intake	0.047	0	0.001	0	0	0.009	0.198	0.8	0.005	0	0.494	0	0.216	0.945	0	0.029	0	0	NA	0	0	0.001	0.014	0	0	0	0.696	0.068	0.003	0	0	0	0.042	0.691	0.884	0.077	0.005	0.039	0.698	0.214	0.042	0.353	0.468	0.542	0.041	0.011	0.112	0.538	0.383
Fast food	0.136	0	0	0.006	0.174	0	0.176	0.04	0.008	0.002	0.029	0.007	0.799	0.032	0	0.01	0.029	0.002	0	NA	0.818	0	0.01	0	0	0	0.6	0.033	0.184	0	0	0	0.477	0.666	0.609	0.466	0.273	0.106	0.055	0.781	0.482	0.706	0.264	0.149	0.862	0.545	0.053	0.4	0.022
Volunteering	0.621	0.073	0.443	0.006	0.043	0.946	0.056	0	0.081	0.002	0.367	0.007	0.336	0.017	0.014	0.834	0.219	0.203	0	0.818	NA	0.076	0.006	0.104	0	0.076	0.281	0.004	0.148	0.706	0.002	0.066	0.189	0.881	0.188	0.809	0.469	0.445	0.038	0.353	0.774	0.811	0.163	0.056	0.952	0.649	0.055	0.531	0.209
Neuroticism	0.106	0	0	0.006	0	0.016	0.583	0.04	0.08	0.062	0.095	0.043	0.374	0.374	0	0.704	0.129	0.479	0.001	0	0.076	NA	0	0.107	0	0	0.201	0	0	0	0	0	0.005	0.4	0.323	0.282	0.04	0.016	0.005	0.727	0.053	0.127	0.208	0.103	0.257	0.618	0.111	0.235	0.064
Extraversion	0.984	0	0.141	0.007	0.922	0	0.004	0	0	0.196	0	0.255	0.207	0.009	0	0.053	0.796	0.174	0.014	0.01	0.006	0	NA	0	0	0	0.121	0	0	0	0	0	0.016	0.642	0.157	0.098	0.059	0.991	0.989	0.295	0.334	0.659	0.379	0.209	0.464	0.882	0.109	0.032	0.01
Openness	0.539	0.431	0.243	0	0.003	0	0.429	0.002	0.179	0.58	0.008	0	0	0	0.024	0.378	0.167	0	0	0	0.104	0.107	0	NA	0.001	0.787	0.135	0.469	0	0	0	0	0.009	0.168	0.031	0	0	0.935	0	0.096	0.036	0.187	0.001	0	0	0.49	0.212	0.748	0.666
Agreeableness	0.871	0.015	0	0	0.001	0	0.883	0.5	0	0	0.04	0.162	0.587	0.56	0.043	0.056	0.069	0.948	0	0	0	0	0	0.001	NA	0	0.173	0.003	0	0	0	0	0	0.718	0.035	0.302	0.139	0	0.006	0.564	0.412	0.978	0.12	0.526	0.019	0.156	0.181	0.965	0.273
Conscientiousness	0.941	0	0	0	0	0.108	0.83	0.112	0.456	0.016	0.086	0	0.477	0.11	0	0.481	0.107	0.653	0	0	0.076	0	0	0.787	0	NA	0.928	0	0	0	0	0	0.049	0.495	0.062	0.258	0.092	0.008	0.886	0.794	0.692	0.164	0.026	0.002	0.324	0.347	0.38	0.266	0.025
Absenteeism	0.34	0.951	0.339	0.683	0.735	0.517	0.566	0.713	0.663	0.119	0.737	0.291	0.326	0.074	0.213	0.949	0.854	0.466	0.696	0.6	0.281	0.201	0.121	0.135	0.173	0.928	NA	0	0.113	0.844	0.191	0.246	0.634	0.605	0.015	0.704	0.8	0.193	0.437	0.356	0.994	0.984	0.077	0.241	0.503	0.954	0.039	0.955	0.939
Presenteeism	0.454	0	0.011	0.009	0.005	0.553	0.954	0.151	0.732	0.821	0.088	0.598	0.927	0.652	0.2	0.961	0.162	0.083	0.068	0.033	0.004	0	0	0.469	0.003	0	0	NA	0.101	0.028	0	0	0.173	0.781	0.149	0.577	0.62	0.115	0.756	0.005	0.079	0.916	0.637	0.048	0.671	0.073	0.77	0.089	0.097
Cognitive Reappraisal	0.064	0.011	0.001	0.004	0.873	0.001	0.253	0.012	0.002	0.124	0.347	0.015	0.7	0.073	0	0.085	0.684	0.052	0.003	0.184	0.148	0	0	0	0	0	0.113	0.101	NA	0.129	0	0	0.022	0.617	0.386	0.085	0.065	0.067	0.163	0.163	0.084	0.42	0.412	0.002	0.531	0.177	0.923	0.544	0.077
Emotional Suppression	0.362	0.163	0	0.005	0.262	0	0.131	0.018	0.002	0.05	0.267	0.005	0.743	0.604	0.136	0.061	0.005	0.752	0	0	0.706	0	0	0	0	0	0.844	0.028	0.129	NA	0	0	0.046	0.297	0.071	0.681	0.015	0.041	0.009	0.584	0.056	0.004	0.035	0.649	0.014	0.263	0.295	0.011	0.051
Wellbeing Baseline	0.203	0.006	0.728	0	0	0	0.852	0	0.016	0	0.08	0	0.243	0.006	0	0.372	0.531	0.117	0	0	0.002	0	0	0	0	0	0.191	0	0	0	NA	0	0.001	0.123	0.031	0.072	0	0	0.002	0.818	0.042	0.841	0.122	0.181	0.84	0.856	0.183	0.048	0.46
Wellbeing Follow up	0.653	0.001	0.817	0	0	0	0.522	0.002	0.017	0.049	0.008	0	0.307	0.094	0	0.019	0.199	0.083	0	0	0.066	0	0	0	0	0	0.246	0	0	0	0	NA	0.001	0.308	0.172	0.036	0.021	0	0.016	0.663	0.068	0.813	0.57	0.174	0.648	0.893	0.324	0.148	0.725
Motor Coordination	0.287	0.014	0.297	0.267	0.315	0.001	0.722	0.399	0.195	0.068	0.329	0.528	0.278	0.003	0.047	0.243	0.675	0.885	0.042	0.477	0.189	0.005	0.016	0.009	0	0.049	0.634	0.173	0.022	0.046	0.001	0.001	NA	0	0	0	0	0	0	0.001	0.001	0.063	0.058	0.103	0.027	0.214	0.119	0	0.022
Processing Speed	0.025	0	0.001	0.273	0.768	0.133	0.102	0.481	0.066	0.132	0.037	0.84	0.001	0.069	0.307	0.008	0.411	0.296	0.691	0.666	0.881	0.4	0.642	0.168	0.718	0.495	0.605	0.781	0.617	0.297	0.123	0.308	0	NA	0	0	0	0	0	0	0	0.949	0.606	0.291	0.153	0.053	0.05	0	0
Inhibition	0.772	0	0.037	0.456	0.468	0.023	0.049	0.216	0.129	0.004	0.013	0.049	0.408	0.038	0.863	0.006	0.502	0.285	0.884	0.609	0.188	0.323	0.157	0.031	0.035	0.062	0.015	0.149	0.386	0.071	0.031	0.172	0	0	NA	0	0	0	0.034	0	0	0.124	0.008	0.039	0.114	0.001	0.371	0	0.001
Sustained attention	0.188	0.778	0.417	0.086	0.881	0	0.893	0.88	0.102	0	0.367	0.033	0	0	0.146	0.817	0.79	0.812	0.077	0.466	0.809	0.282	0.098	0	0.302	0.258	0.704	0.577	0.085	0.681	0.072	0.036	0	0	0	NA	0	0	0	0.001	0	0.117	0.025	0.053	0.083	0.492	0.075	0	0
Controlled attention	0.862	0	0.001	0.245	0.07	0.005	0.056	0.008	0.008	0.043	0.001	0.004	0	0	0.572	0.011	0.212	0.027	0.005	0.273	0.469	0.04	0.059	0	0.139	0.092	0.8	0.62	0.065	0.015	0	0.021	0	0	0	0	NA	0	0	0	0	0	0	0.102	0.136	0.069	0.073	0	0
Cognitive Flexibility	0.497	0.171	0.048	0.289	0.175	0.124	0.417	0.158	0.196	0.015	0.129	0.445	0.04	0.04	0.576	0.002	0.076	0.198	0.039	0.106	0.445	0.016	0.991	0.935	0	0.008	0.193	0.115	0.067	0.041	0	0	0	0	0	0	0	NA	0	0.001	0	0.441	0.328	0.353	0.478	0.077	0.407	0	0.194
Working memory	0.031	0.007	0.784	0.279	0.004	0.01	0.488	0.6	0.056	0.972	0.689	0.759	0.014	0.005	0.604	0.332	0.097	0.495	0.698	0.055	0.038	0.005	0.989	0	0.006	0.886	0.437	0.756	0.163	0.009	0.002	0.016	0	0	0.034	0	0	0	NA	0	0	0.286	0.698	0.605	0.161	0.968	0.157	0	0.003
Recall memory	0.914	0.02	0.344	0.78	0.043	0.223	0.231	0.959	0.374	0.231	0.516	0.217	0.003	0.005	0.233	0.533	0.501	0.037	0.214	0.781	0.353	0.727	0.295	0.096	0.564	0.794	0.356	0.005	0.163	0.584	0.818	0.663	0.001	0	0	0.001	0	0.001	0	NA	0	0.08	0.001	0.012	0.007	0.073	0.527	0	0.533
Executive function	0.368	0	0.208	0.096	0.889	0.114	0.009	0.789	0.01	0.013	0.08	0.005	0	0	0.991	0.188	0.272	0.129	0.042	0.482	0.774	0.053	0.334	0.036	0.412	0.692	0.994	0.079	0.084	0.056	0.042	0.068	0.001	0	0	0	0	0	0	0	NA	0.275	0.031	0.001	0.001	0.091	0.009	0	0.004
Happy accuracy	0.223	0.487	0.594	0.058	0.2	0.87	0.818	0.871	0.872	0.394	0.15	0.146	0.018	0.31	0.473	0.166	0.5	0.113	0.353	0.706	0.811	0.127	0.659	0.187	0.978	0.164	0.984	0.916	0.42	0.004	0.841	0.813	0.063	0.949	0.124	0.117	0	0.441	0.286	0.08	0.275	NA	0.138	0.288	0.661	0.028	0.975	0	0.661
Fear accuracy	0.788	0	0.002	0.08	0.008	0	0.178	0.172	0.165	0.209	0.778	0.072	0.545	0.499	0.675	0.01	0.197	0.556	0.468	0.264	0.163	0.208	0.379	0.001	0.12	0.026	0.077	0.637	0.412	0.035	0.122	0.57	0.058	0.606	0.008	0.025	0	0.328	0.698	0.001	0.031	0.138	NA	0	0.086	0	0.594	0.546	0
Anger accuracy	0.92	0	0.275	0.035	0.091	0.414	0.82	0.682	0.117	0.865	0.175	0.806	0.962	0.263	0.189	0.304	0.271	0.11	0.542	0.149	0.056	0.103	0.209	0	0.526	0.002	0.241	0.048	0.002	0.649	0.181	0.174	0.103	0.291	0.039	0.053	0.102	0.353	0.605	0.012	0.001	0.288	0	NA	0	0	0.117	0.066	0.979
Disgust accuracy	0.425	0.006	0.413	0.004	0.495	0.004	0.334	0.13	0.158	0.093	0.296	0.036	0.864	0.156	0.319	0.779	0.968	0.6	0.041	0.862	0.952	0.257	0.464	0	0.019	0.324	0.503	0.671	0.531	0.014	0.84	0.648	0.027	0.153	0.114	0.083	0.136	0.478	0.161	0.007	0.001	0.661	0.086	0	NA	0	0.055	0.002	0.113
Sad accuracy	0.193	0	0.027	0.288	0.001	0.067	0.276	0.505	0.081	0	0.084	0.165	0.284	0.281	0.052	0.304	0.243	0.293	0.011	0.545	0.649	0.618	0.882	0.49	0.156	0.347	0.954	0.073	0.177	0.263	0.856	0.893	0.214	0.053	0.001	0.492	0.069	0.077	0.968	0.073	0.091	0.028	0	0	0	NA	0.909	0.129	0.662
Neutral accuracy	0.692	0.953	0.358	0.505	0.004	0.681	0.528	0.819	0.311	0.254	0.167	0.935	0.071	0.345	0.118	0.731	0.033	0.206	0.112	0.053	0.055	0.111	0.109	0.212	0.181	0.38	0.039	0.77	0.923	0.295	0.183	0.324	0.119	0.05	0.371	0.075	0.073	0.407	0.157	0.527	0.009	0.975	0.594	0.117	0.055	0.909	NA	0	0
Happy reaction time	0.733	0	0.001	0.179	0.331	0.043	0.171	0.056	0.001	0.185	0.279	0.248	0.004	0.003	0.759	0.091	0.105	0.315	0.538	0.4	0.531	0.235	0.032	0.748	0.965	0.266	0.955	0.089	0.544	0.011	0.048	0.148	0	0	0	0	0	0	0	0	0	0	0.546	0.066	0.002	0.129	0	NA	0
Fear reaction time	0.448	0	0	0.824	0	0.021	0.049	0	0	0.472	0.304	0.462	0.076	0.056	0.794	0.009	0.032	0.698	0.383	0.022	0.209	0.064	0.01	0.666	0.273	0.025	0.939	0.097	0.077	0.051	0.46	0.725	0.022	0	0.001	0	0	0.194	0.003	0.533	0.004	0.661	0	0.979	0.113	0.662	0	0	NA
Anger reaction time	0.765	0	0	0.832	0.002	0.982	0.438	0.013	0.019	0.923	0.055	0.936	0.083	0.003	0.635	0.317	0.334	0.78	0.461	0.587	0.435	0.882	0.023	0.116	0.809	0.634	0.264	0.098	0.001	0.115	0.125	0.103	0.001	0	0.001	0	0	0.014	0	0.139	0	0.834	0.398	0	0.914	0.842	0.052	0	0
Disgust reaction time	0.566	0	0	0.931	0.029	0.62	0.009	0.001	0	0.199	0.007	0.088	0.006	0.006	0.51	0.054	0.301	0.5	0.151	0.002	0.938	0.317	0.017	0.676	0.896	0.367	0.657	0.008	0.009	0.173	0.553	0.554	0.025	0	0	0	0	0.037	0.04	0.707	0	0.977	0.675	0.017	0.028	0.182	0	0	0
Sad reaction time	0.321	0	0	0.075	0.001	0.398	0.049	0.001	0.006	0.126	0.071	0.505	0.664	0.147	0.638	0.16	0.166	0.116	0.498	0.039	0.445	0.291	0.06	0.784	0.314	0.986	0.557	0.781	0.001	0.303	0.622	0.892	0.008	0	0.001	0	0	0.008	0.018	0.71	0.054	0.282	0.039	0.25	0.005	0	0.038	0	0
Neutral reaction time	0.936	0	0.009	0.768	0.939	0.999	0.031	0.018	0.047	0.826	0.341	0.74	0.301	0.03	0.283	0.019	0.9	0.006	0.05	0.015	0.901	0.602	0.058	0.651	0.17	0.843	0.632	0.104	0.309	0.958	0.428	0.957	0	0	0	0	0	0.001	0.002	0.068	0	0.591	0.104	0.644	0.013	0.888	0	0	0
Notes. N = 1017.
[truncated: 4 more columns]
